# Supplementary material for: Rational Design of New Monoterpene-Containing Azoles and Their Antifungal Activity
Source: Antibiotics (Basel). 2023 Apr 27;12(5):818. doi: 10.3390/antibiotics12050818 (PMC10215469; doi:10.3390/antibiotics12050818)
Supplement: Supplementary file 1 [file antibiotics-12-00818-s001.zip]

Archive with 1 entries (1 files):
- antibiotics-2365487-supplementary.pdf
